# Supplementary material for: Lactobacillus plantarum Generate Electricity through Flavin Mononucleotide-Mediated Extracellular Electron Transfer to Upregulate Epithelial Type I Collagen Expression and Thereby Promote Microbial Adhesion to Intestine
Source: Biomedicines. 2023 Feb 23;11(3):677. doi: 10.3390/biomedicines11030677 (PMC10045142; doi:10.3390/biomedicines11030677)
Supplement: Supplementary file 1 [file biomedicines-11-00677-s001.zip]

Archive with 1 entries (1 files):
- biomedicines-2171154-supplementary.pdf
